# Supplementary material for: Testing the Validity and Reliability of the Shame Questionnaire among Sexually Abused Girls in Zambia
Source: PLoS One. 2015 Apr 16;10(4):e0123820. doi: 10.1371/journal.pone.0123820 (PMC4399983; doi:10.1371/journal.pone.0123820)
Supplement: S1 Data — (ZIP) [file pone.0123820.s001.zip]

Archive with 1 entries (1 files):
- S1_Shame data for PlosOne.dta
